# Supplementary material for: Pleistocene drivers of Northwest African hydroclimate and vegetation
Source: Nat Commun. 2022 Jun 21;13:3552. doi: 10.1038/s41467-022-31120-x (PMC9213457; doi:10.1038/s41467-022-31120-x)
Supplement: Supplementary file 4 — Supplementary Data 1 [file 41467_2022_31120_MOESM4_ESM.xlsx]

## Sheet: Sheet1
Supplementary Data 1. Age model tie points
depth_cm	age_ka	type
122	18	d18O strat
405	60	d18O strat
460	75	d18O strat
485	81	d18O strat
515	87	d18O strat
700	123	d18O strat
760	135	d18O strat
1020	192	d18O strat
1070	200	d18O strat
1110	217	d18O strat
1140	223	d18O strat
1200	237	d18O strat
1250	252	d18O strat
1380	283	d18O strat
1410	294	d18O strat
1510	317	d18O strat
1548	327	d18O strat
1590	341	d18O strat
1770	391	d18O strat
1820	410	d18O strat
1840	424	d18O strat
1890	434	d18O strat
1910	438	d18O strat
1930	441	d18O strat
2140	491	d18O strat
2190	513	d18O strat
2268	536	d18O strat
2320	566	d18O strat
2350	575	d18O strat
2380	585	d18O strat
2390	597	d18O strat
2420	610	d18O strat
2460	630	d18O strat
2570	684	d18O strat
2620	696	d18O strat
2660	718	d18O strat
2690	728	d18O strat
2730	742	d18O strat
2750	746	d18O strat
2820	780	d18O strat
2830	781	Mag reversal
2850	788	d18O strat
2860	794	d18O strat
2870	802	d18O strat
2911	818	d18O strat
2981	840	d18O strat
3011	864	d18O strat
3051	872	d18O strat
3111	908	d18O strat
3140	916	d18O strat
3151	922	d18O strat
3231	946	d18O strat
3261	956	d18O strat
3281	964	d18O strat
3321	978	d18O strat
3341	986	d18O strat
3360	988	Mag reversal
3361	998	d18O strat
3431	1016	d18O strat
3461	1024	d18O strat
3541	1058	d18O strat
3585	1070	Mag reversal
3651	1098	d18O strat
3681	1108	d18O strat
