# Supplementary material for: Pleistocene drivers of Northwest African hydroclimate and vegetation
Source: Nat Commun. 2022 Jun 21;13:3552. doi: 10.1038/s41467-022-31120-x (PMC9213457; doi:10.1038/s41467-022-31120-x)
Supplement: Supplementary file 5 — Supplementary Data 2 [file 41467_2022_31120_MOESM5_ESM.xlsx]

## Sheet: Sheet1
Supplementary Data 2. Biomarker distributions and isotopes
core_name	core_depth_top_cm	core_depth_bottm_cm	age_ka	nC21_ng_g	nC22_ng_g	nC23_ng_g	nC24_ng_g	nC25_ng_g	nC26_ng_g	nC27_ng_g	nC28_ng_g	nC29_ng_g	nC30_ng_g	nC31_ng_g	nC32_ng_g	nC33_ng_g	nC34_ng_g	nC35_ng_g	nC36_ng_g	nC37_ng_g	nC38_ng_g	ACL_C25_C35	CPI_C24_C36	nC31_d13Cwax_permil_VPDB	nC31_d13Cwax_permil_VPDB_1sigma	nC31_dDwax_permil_VSMOW	nC31_dDiv_permil_VSMOW	nC31_dDprecip_permil_VSMOW	nC31_dD_permil_VSMOW_1sigma
MD03-2705	1664	1665	361.56	2.09224	3.05576	5.33874	5.88391	21.5869	10.2409	47.2503	13.7447	85.0174	13.7294	133.931	7.06923	52.1587	2.41724	8.77261	0.749306	1.4329	0	29.8861	6.90282	-24.0578	0.132178	-141.14	-146.918	-19.457	4.72001
MD03-2705	1702	1703	372.11	4.23616	4.1753	9.29719	7.92033	26.7105	13.7039	58.5217	18.5951	110.399	19.4185	164.687	10.984	84.7427	3.30003	18.8301	0	0	0	30.0693	6.63064	-24.6038	0.154723	-157.4	-162.65	-38.58	4.81629
MD03-2705	1742	1743	383.22	2.54744	5.41508	6.40272	6.23458	19.6712	11.0959	50.7197	16.4092	103.886	17.7385	156.818	9.99733	71.515	3.25681	16.1236	0	2.56444	0	30.1119	6.79594	-24.9757	0.154712	-147.05	-151.039	-25.967	4.69
MD03-2705	1754	1755	386.56	2.82426	3.93157	6.51839	6.17704	22.1206	12.0156	54.0757	18.2488	108.354	18.3372	163.237	10.5374	72.9782	3.26609	15.9422	0	2.21089	0	30.0607	6.66795	-24.9322	0.154713	-152.714	-156.194	-31.798	4.66126
MD03-2705	1762	1763	388.78	5.2239	7.20447	7.77621	6.92966	23.9381	13.3161	57.6707	18.6111	113.905	18.5209	157.917	11.0515	75.5096	3.29266	18.2028	1.24726	3.52248	0.379061	30.0266	6.49155	-25.0949	0.154708	-142.52	-145.558	-19.909	4.713
MD03-2705	1783	1784	395.94	5.34245	9.44636	9.14561	7.67816	25.126	14.4944	63.3389	23.9848	139.201	21.3456	193.409	13.5443	89.0123	5.62116	17.437	3.01323	3.59396	1.79767	30.06	6.25504	-25.5207	0.154696	-132.32	-134.593	-8.167	4.76482
MD03-2705	1798	1799	401.64	3.46219	4.40365	7.78978	7.89432	29.3693	17.969	78.4888	27.4505	173.658	26.1846	242.155	16.6819	112.32	5.15357	21.7859	1.69623	3.56054	0.562097	30.0789	6.69596	-25.884	0.154685	-141.846	-141.621	-16.928	4.65631
MD03-2705	1802	1803	403.16	5.88895	8.62515	13.14	13.4473	47.7477	31.8446	137.792	48.4842	289.631	44.7066	382.232	25.9625	169.778	7.65726	34.429	2.79999	5.00403	0.894959	29.9838	6.36538	-25.5736	0.154694	-149.654	-149.327	-25.156	4.67679
MD03-2705	1814	1815	407.72	1.73796	5.11623	3.91188	4.79275	11.9912	9.09664	35.4206	13.5906	71.9683	13.2872	101.756	7.62335	50.0947	2.98685	12.6378	0	0	0	30.1231	5.79547	-25.0081	0.154711	-157.443	-157.224	-33.124	4.63727
MD03-2705	1823	1824	412.1	2.43099	3.30842	4.42765	5.03326	14.1356	9.37317	42.8594	15.7121	87.3299	15.2022	129.086	8.32342	57.5388	3.06476	13.3643	0	2.45038	0	30.1059	6.35357	-25.0575	0.154709	-155.957	-156.348	-32.215	4.82333
MD03-2705	1834	1835	419.8	3.31405	3.02381	4.00658	4.46602	16.6059	9.56183	43.7327	15.9648	95.7823	14.6333	146.572	8.19662	58.1412	2.41893	10.1268	0	2.79778	0	30.0415	6.99814	-25.9858	0.154682	-142.308	-144.807	-20.775	4.71408
MD03-2705	1846	1847	425.2	2.32152	2.76822	3.75642	3.6048	13.1821	7.69093	35.0407	12.3476	75.7939	12.3444	121.382	6.76955	52.5011	2.39338	10.4664	0.937659	3.08854	0.319939	30.1487	7.03757	-24.8698	0.154715	-147.323	-152.341	-27.256	4.68862
MD03-2705	1856	1857	427.2	7.0631	5.61292	5.77374	4.39514	13.1516	7.70907	33.5103	12.3913	69.2598	13.3849	133.28	6.76952	56.9371	2.27815	12.2719	0.90806	0	0	30.2686	7.04688	-24.6502	0.154722	-137.984	-143.257	-16.404	4.73604
MD03-2705	1864	1865	428.8	5.85983	6.41179	6.3403	4.74107	11.2923	6.4371	23.371	8.85881	48.9526	9.02383	74.6171	4.2048	32.3114	1.79745	8.10164	0	2.23406	0	30.0378	6.07619	-25.1715	0.132138	-136.319	-143.817	-18.061	4.91941
MD03-2705	1876	1877	431.2	5.15714	5.73402	5.75099	5.53425	15.7104	8.81221	35.4214	11.9274	72.3634	11.4383	106.667	6.71421	50.7905	2.58771	11.6043	1.05231	6.10069	0.853045	30.0735	6.5342	-24.8194	0.154717
MD03-2705	1883	1884	432.6	7.42051	9.16115	10.3177	6.85518	25.215	13.4664	60.204	18.7913	116.239	18.1286	173.769	9.68016	86.9141	3.50733	16.8391	6.65174	3.36444	0	30.0695	6.81358	-24.532	0.154725	-138.722	-147.083	-20.567	4.73229
MD03-2705	1897	1898	435.4	5.83837	8.18168	11.7664	10.1707	33.745	17.1803	79.2869	24.2799	143.069	26.8638	248.312	13.576	126.512	6.00253	26.7055	2.30794	5.98279	0.620871	30.1953	6.98553	-23.9266	0.154743	-137.466	-145.713	-17.815	4.91379
MD03-2705	1927	1928	440.55	4.84523	7.3739	11.7064	8.1796	33.4113	15.4289	71.0831	20.7921	128.491	20.5654	199.624	11.4104	106.218	4.54122	21.1429	1.42204	3.698	0	30.0836	7.22181	-24.0219	0.15474	-136.504	-143.966	-15.994	4.9185
MD03-2705	1939	1940	444.29	5.64633	7.42315	18.2493	15.6027	59.6774	28.3008	122.676	33.872	206.644	35.2211	325.162	18.9532	174.965	6.63708	33.1196	2.30826	3.81919	0	30.025	6.98989	-24.0768	0.154739	-143.842	-151.158	-24.367	4.88257
MD03-2705	1956	1957	450.5	5.1913	7.29415	12.0201	10.8009	37.7958	19.0883	75.335	25.7194	143.911	26.5413	250.525	15.8561	128.785	4.50157	24.654	2.26338	6.32513	0	30.1637	6.72856	-23.8622	0.154745	-148.401	-154.867	-28.216	4.68315
MD03-2705	1976	1977	457.81	5.00155	5.51507	9.77422	9.10912	33.8519	16.8937	74.4276	22.5066	143.346	24.4322	224.915	14.4194	114.371	4.16698	21.7617	1.29288	2.69038	0.339263	30.1063	6.99239	-24.1047	0.154738	-133.932	-140.055	-11.66	4.75663
MD03-2705	1992	1993	463.66	6.25138	8.03337	16.8248	13.3212	50.416	24.3783	110.391	34.5505	192.915	34.1063	313.206	20.0788	170.223	5.68373	30.248	2.32554	5.40189	0.885623	30.0966	6.85034	-23.8637	0.154745	-144.903	-150.646	-23.365	4.7009
MD03-2705	2066	2067	467.68	6.44585	12.2616	14.2104	11.5477	42.0199	21.6037	93.1249	30.3554	174.532	31.6178	293.977	19.0332	153.218	6.32415	31.3465	1.95785	4.42091	0	30.1812	6.81337	-23.8163	0.154747	-151.68	-156.937	-30.508	4.60574
MD03-2705	2086	2087	474.99	3.64616	14.313	7.72186	7.86868	22.6683	12.8831	50.4449	18.8676	112.264	19.4225	162.562	12.6027	78.5561	4.77774	17.1467	1.53264	3.91024	1.30862	30.1212	6.05618	-25.0336	0.15471	-127.802	-132.983	-5.364	4.78779
MD03-2705	2102	2103	480.84	4.91877	8.70842	10.6885	8.79714	29.9947	16.2524	72.1193	26.0414	159.977	24.7672	223.543	16.6485	125.719	5.67078	22.9367	1.77384	5.76401	0	30.1768	6.7003	-25.1079	0.154708	-140.684	-144.934	-19.218	4.72233
MD03-2705	2123	2124	488.51	1.95062	3.64631	4.45035	4.3513	15.2544	10.3085	44.2849	15.4018	90.6641	16.605	132.855	8.74326	69.2842	3.17661	15.9753	0	3.05703	0	30.1868	6.52921	-24.6148	0.154723	-157.964	-159.775	-35.3	4.63463
MD03-2705	2134	2135	492.53	0.821984	0.958791	1.72878	1.60477	7.46179	3.71559	19.5183	6.10827	41.5351	6.37254	64.8143	3.75393	27.3172	1.21741	5.0416	0	0.664398	0	30.1064	7.54153	-24.9762	0.132145	-138.764	-140.817	-14.239	4.73208
MD03-2705	2142	2143	495.46	2.7176	4.12129	4.79955	4.07215	15.1098	7.81401	36.4074	12.9005	82.4255	12.6589	130.114	8.06112	64.0374	3.11173	12.9938	0	2.18316	0	30.2373	7.32225	-24.8674	0.154715	-131.452	-134.222	-6.459	4.76923
MD03-2705	2156	2157	500.57	5.17983	6.57995	10.9577	9.60026	36.5615	18.1902	82.0624	27.4679	163.335	26.0101	237.171	15.3372	127.934	4.86067	21.5357	0.897302	3.45968	0.232649	30.0772	6.88463	-24.6652	0.154721	-140.031	-142.663	-15.751	4.72564
MD03-2705	2163	2164	503.13	1.44995	2.02383	4.15305	4.13412	13.047	7.93285	32.6145	12.1795	69.0653	11.9841	97.737	6.84752	55.5385	2.40755	11.7512	0	0	0	30.1812	6.44317	-24.3004	0.154732	-157.318	-159.976	-34.929	4.63791
MD03-2705	2183	2184	510.44	1.82278	4.34181	5.49597	4.91245	17.294	8.67441	41.2653	13.4959	83.8271	14.2387	125.201	7.9719	62.1616	3.26483	12.7314	1.40725	0	0	30.1245	6.741	-24.5325	0.154725	-153.447	-157.378	-32.39	4.65754
MD03-2705	2186	2187	511.54	2.11999	2.94818	7.21405	5.9109	26.6895	12.4745	63.3468	19.013	122.594	19.4021	188.37	10.8064	84.2628	3.05063	15.2613	0.60654	2.70217	0	30.0306	7.36007	-24.5589	0.154724	-153.676	-157.791	-32.915	4.65638
MD03-2705	2212	2213	519.49	4.8729	8.67789	11.402	9.13798	36.8569	18.2987	80.5181	25.3963	156.65	24.1655	227.675	14.4293	114.823	3.97938	18.4065	1.53762	3.26588	0	30.0034	6.93102	-25.2691	0.154703	-134.533	-137.867	-11.428	4.75357
