# Supplementary material for: Pleistocene drivers of Northwest African hydroclimate and vegetation
Source: Nat Commun. 2022 Jun 21;13:3552. doi: 10.1038/s41467-022-31120-x (PMC9213457; doi:10.1038/s41467-022-31120-x)
Supplement: Supplementary file 6 — Supplementary Data 3 [file 41467_2022_31120_MOESM6_ESM.xlsx]

## Sheet: Sheet1
Supplementary Data 3. Helium isotopes and dust flux
core_name	core_depth_top_cm	core_depth_bottm_cm	age_ka	Dust_perc	he4_STP_ncc_g	he4_STP_ncc_g_1sigma	he3_STP_pcc_g	he3_STP_pcc_g_1sigma	he3_ET_pcc_g	MAR_g_cm2_kyr	Dust_flux_g_cm2_kyr	Dust_flux_g_cm2_kyr_1sigma	Dust_flux_g_cm2_kyr	Dust_flux_g_cm2_kyr_1sigma
MD03-2705	1665	1666	361.83	43.78	6030.04	0.01	0.44	0.03	0.38	2.11	0.92	0.21	0.92	0.21
MD03-2705	1701	1702	371.83	27.98	5442.29	0.01	0.48	0.02	0.42	1.89	0.53	0.17	0.53	0.17
MD03-2705	1741	1742	382.94	31.89	2956.47	0.01	0.25	0.03	0.22	3.57	1.14	0.21	1.14	0.21
MD03-2705	1755	1756	386.83	24.16	2190.9	0.01	0.23	0.03	0.21	3.8	0.92	0.21	0.92	0.21
MD03-2705	1765	1766	389.61	42.46	5683.04	0.01	0.21	0.04	0.15	5.24	2.23	0.36	2.23	0.36
MD03-2705	1781	1782	395.18	36.99	4692.31	0.01	0.24	0.03	0.19	4.16	1.54	0.35	1.54	0.35
MD03-2705	1795	1796	400.5	28.78	2775.5	0.01	0.26	0.03	0.23	3.4	0.98	0.18	0.98	0.18
MD03-2705	1805	1806	404.3	30.97	884.61	0.01	0.26	0.02	0.25	3.14	0.97	0.22	0.97	0.22
MD03-2705	1815	1816	408.1	20.81	491.27	0.02	0.34	0.03	0.34	2.36	0.49	0.11	0.49	0.11
MD03-2705	1825	1826	413.5	18.68	764.55	0.14	0.24	0.12	0.24	3.4	0.63	0.17	0.63	0.17
MD03-2705	1835	1836	420.5	19.78	795.2	0.01	0.12	0.03	0.11	7.17	1.42	0.33	1.42	0.33
MD03-2705	1845	1846	425	19.76	625.41	0.02	0.2	0.03	0.2	4.08	0.81	0.26	0.81	0.26
MD03-2705	1855	1856	427	18.63	1146.94	0.03	0.15	0.03	0.14	5.6	1.04	0.24	1.04	0.24
MD03-2705	1865	1866	429	30.57	3534.3	0.03	0.29	0.03	0.25	3.17	0.97	0.22	0.97	0.22
MD03-2705	1875	1876	431	36.42	4721.62	0.03	0.26	0.03	0.21	3.81	1.39	0.32	1.39	0.32
MD03-2705	1885	1886	433	41.48	5163.42	0.03	0.23	0.04	0.18	4.39	1.82	0.42	1.82	0.42
MD03-2705	1895	1896	435	42.81	5369.22	0.03	0.44	0.03	0.39	2.06	0.88	0.2	0.88	0.2
MD03-2705	1925	1926	440.25	49.74	5363.56	0.03	0.36	0.04	0.3	2.64	1.31	0.43	1.31	0.43
MD03-2705	1937	1938	443.56	41.74	4329.96	0.02	0.3	0.03	0.25	3.14	1.31	0.3	1.31	0.3
MD03-2705	1955	1956	450.14	28.21	2271.69	0.02	0.2	0.03	0.18	4.46	1.26	0.29	1.26	0.29
MD03-2705	1975	1976	457.45	54.32	9219.35	0.02	0.28	0.03	0.19	4.27	2.32	0.53	2.32	0.53
MD03-2705	1991	1992	463.29	42.42	5218.9	0.02	0.22	0.04	0.17	4.66	1.98	0.46	1.98	0.46
MD03-2705	2057	2058	464.39	24.95	1286.98	0.03	0.25	0.03	0.24	3.33	0.83	0.27	0.83	0.27
MD03-2705	2065	2066	467.31	27.91	1941.85	0.02	0.36	0.03	0.35	2.32	0.65	0.15	0.65	0.15
MD03-2705	2085	2086	474.62	37.02	4396.74	0.01	0.18	0.04	0.14	5.86	2.17	0.5	2.17	0.5
MD03-2705	2101	2102	480.47	41.78	3077.42	0.01	0.19	0.03	0.16	5.02	2.1	0.48	2.1	0.48
MD03-2705	2122	2123	488.15	18.7	998.22	0.04	0.19	0.05	0.18	4.39	0.82	0.19	0.82	0.19
MD03-2705	2135	2136	492.9	26.98	3077.5	0.01	0.23	0.02	0.2	4.05	1.09	0.25	1.09	0.25
MD03-2705	2141	2142	495.09	28.56	3248.74	0.01	0.13	0.03	0.1	7.88	2.25	0.52	2.25	0.52
MD03-2705	2155	2156	500.21	26.37	2310.21	0.01	0.16	0.03	0.14	5.87	1.55	0.5	1.55	0.5
MD03-2705	2162	2163	502.77	8.59	333.27	0.01	0.09	0.02	0.09	9.07	0.78	0.25	0.78	0.25
MD03-2705	2182	2183	510.08	22.58	1062.21	0.01	0.12	0.03	0.11	7.01	1.58	0.51	1.58	0.51
MD03-2705	2185	2186	511.17	18.62	1013.16	0.01	0.15	0.03	0.14	5.68	1.06	0.34	1.06	0.34
MD03-2705	2211	2212	519.19	22.22	3016.01	0.01	0.11	0.02	0.07	10.68	2.37	0.77	2.37	0.77
