# Supplementary material for: Pleistocene drivers of Northwest African hydroclimate and vegetation
Source: Nat Commun. 2022 Jun 21;13:3552. doi: 10.1038/s41467-022-31120-x (PMC9213457; doi:10.1038/s41467-022-31120-x)
Supplement: Supplementary file 7 — Supplementary Data 4 [file 41467_2022_31120_MOESM7_ESM.xlsx]

## Sheet: Sheet1
Table Supplementary Data 4. Helium and Thorium flux comparison
core_name	core_depth_cm	he3_STP_pcc_g	he3_STP_pcc_g_1sigma	he4_STP_ncc_g	he4_STP_ncc_g_1sigma	he3_he4_ratio	th_232_dpm_g	th_232_dpm_g_1sigma	th_MAR_g_cm2_kyr	th_MAR_g_cm2_kyr_1sigma	he_et_conc	he_mar
MD03-2705	751	0.333052	0.0579327	4915.93	426.492	6.77494e-08	1.00807	0.0201615	2.31	0.226658	0.283904	2.81785
MD03-2705	841	0.743334	0.158168	5928.53	629.924	1.25383e-07	1.2336	0.024672	1.89	0.206709	0.684077	1.16946
MD03-2705	910	0.602945	0.128379	7479.16	794.686	8.06166e-08	1.6791	0.033582	2.64	0.616962	0.528175	1.51465
MD03-2705	951	0.520572	0.156556	1152.07	173.125	4.51856e-07	0.704521	0.0140904	2.08	0.196655	0.509072	1.57149
MD03-2705	1151	0.325612	0.0566956	2734.48	237.252	1.19077e-07	1.32795	0.026559	2.88	1.09499	0.29828	2.68204
